# Supplementary material for: Enhancing carbohydrate repartitioning into lipid and carotenoid by disruption of microalgae starch debranching enzyme
Source: Commun Biol. 2021 Apr 9;4:450. doi: 10.1038/s42003-021-01976-8 (PMC8035404; doi:10.1038/s42003-021-01976-8)
Supplement: Supplementary file 4 — Supplementary Data 1 [file 42003_2021_1976_MOESM4_ESM.xlsx]

## Sheet: Fig. 1
NaNO3 content (mg/L)
Time (days)	0	1	1.5	2	2.5	3	3.5	4	4.5	5	5.5	6	6.5	7	7.5	8	8.5	9	9.5	10	10.5	11	11.5	12
JSC4	794.2	751.276	560.295	609.647	294.455	271.853	47.849	16.0706
	794.2	755.838	552.207	580.72	334.062	253.397	47.9008	15.7077
	794.2	757.393	596.894	610.062	361.952	283.206	102.904	17.4185
KOR1	794.2	737.694	570.041	619.808	340.956	307.053	100.364	18.1443
	794.2	748.373	570.041	583.208	401.662	278.385	98.5492	22.1878
	794.2	737.072	634.323	619.497	386.162	300.002	111.717	19.2848
Biomass (g-DCW/L)
Time (days)	0	1	1.5	2	2.5	3	3.5	4	4.5	5	5.5	6	6.5	7	7.5	8	8.5	9	9.5	10	10.5	11	11.5	12
JSC4	0.0295178	0.0709095	0.469409	0.472574	1.04958	1.27637	1.84248	2.16245	2.74262	2.91842	3.4564	3.31224	3.86076	3.79219	4.05063	4.03481	4.68882	4.38291	5.1846	4.94726	5.3481	5.12658	5.54852	5.41139
	0.0295178	0.0621191	0.477848	0.513713	1.01793	1.34318	1.85302	2.30661	2.67229	2.83404	3.40717	3.25598	3.85021	3.67616	4.01371	3.93987	4.6097	4.60443	5.06329	4.74684	5.24789	5.16878	5.55907	5.47468
	0.0295178	0.0556728	0.42616	0.452532	0.870253	1.33263	1.7616	2.2609	2.87271	2.87975	3.42827	3.2173	3.87131	3.89241	4.13502	4.0981	4.81013	4.50422	5.1635	4.89451	5.45359	5.26371	5.73312	5.55907
KOR1	0.0276926	0.0673933	0.43038	0.375527	0.949367	1.03551	1.60338	1.7827	2.45429	2.18003	2.84459	2.59494	3.18038	2.92194	3.31224	3.18038	3.90295	3.56013	4.22996	3.89241	4.59916	4.35127	5.0211	4.68882
	0.0276926	0.081458	0.415612	0.43038	0.838608	1.0865	1.65612	1.82489	2.36639	2.18003	2.79184	2.52813	3.13819	2.85338	3.23312	3.16983	3.7711	3.48101	4.21414	3.84494	4.58333	4.25105	4.95781	4.50422
	0.0276926	0.0849742	0.369198	0.379747	0.907173	1.04079	1.62447	1.78973	2.39803	2.22574	2.79536	2.4789	3.07489	2.77954	3.17511	2.96941	3.65506	3.43354	4.19831	3.76055	4.4884	4.11392	4.8154	4.4462
Lipid content (%)
Time (days)	0	1	1.5	2	2.5	3	3.5	4	4.5	5	5.5	6	6.5	7	7.5	8	8.5	9	9.5	10	10.5	11	11.5	12
JSC4	6.25088	5.10478	5.51902	6.59748	5.98995	6.45644	5.74699	6.75118	7.72537	11.4596	12.8833	12.6041	13.7871	16.792	17.6596	17.0497	23.0795	21.5021	20.2685	20.3623	21.0808	22.8334	21.8131	21.7537
	6.25088	5.07186	6.57128	7.11589	5.46199	6.43794	6.07965	6.993	7.37869	11.5401	12.3877	13.1727	14.3001	15.6705	16.8172	15.8778	17.2757	16.8272	17.8963	17.5326	18.94	19.5739	19.2965	19.7451
	6.25088	4.31944	5.73485	6.92378	5.60212	6.27716	5.77505	6.04648	6.60156	9.08483	12.9024	14.113	13.3621	14.5082	16.7616	15.5582	18.9085	18.9782	18.1912	19.4856	19.2537	21.5897	21.6578	21.5306
KOR1	7.47723	4.17423	6.05036	6.48693	5.4485	5.67409	2.85097	8.25452	7.59696	17.1594	17.8448	21.2396	20.8568	26.9136	26.7323	29.5395	31.5533	33.9768	32.0081	36.5953	32.7596	38.8094	34.3888	43.9927
	7.47723	3.47117	5.74624	6.44703	7.39852	6.88866	5.87886	8.777	7.50303	15.8092	17.3815	22.0461	21.8676	28.2825	30.1478	27.8414	33.6421	36.1422	32.8554	38.876	36.7914	40.3441	41.9623	42.376
	7.47723	4.85359	2.95664	6.08117	6.35562	6.04023	6.97782	7.79738	7.51973	14.2738	17.9442	19.1145	22.9603	25.7376	27.8589	26.9787	31.4953	33.5988	32.4883	36.7191	35.4651	37.8809	35.4006	40.2638
Carbohydrate content (%)
Time (days)	0	1	1.5	2	2.5	3	3.5	4	4.5	5	5.5	6	6.5	7	7.5	8	8.5	9	9.5	10	10.5	11	11.5	12
JSC4	18.896	0	17.4783	9.79562	18.2444	14.3904	25.1821	20.2151	29.152	25.833	30.0049	27.7205	31.7895	24.9932	27.9323	21.1025	28.467	24.9727	25.7472	22.079	28.9154	21.4663	28.4746	18.881
	18.896	0	13.6616	8.88581	14.2618	13.8085	24.2037	20.267	30.5152	26.3158	29.9557	26.9071	28.8198	23.4071	26.1087	19.4357	26.2317	20.9425	24.0691	25.9608	28.4131	25.0907	28.3786	24.8463
	18.896	0	19.4618	9.08298	17.2649	13.0935	21.7393	22.8705	29.5239	25.5897	29.4575	28.3094	30.2105	26.3319	29.9575	21.1978	29.1083	23.8681	31.8195	27.6925	29.7772	27.0223	27.2585	25.2762
KOR1	0	0	0	0	9.14481	0	11.3239	0	22.0292	0	16.0392	5.54858	14.4699	3.27967	11.4826	0	8.58162	0	8.15458	0	7.26059	0	6.62859	0
	0	0	6.69236	0	6.57301	0	8.56125	0	21.8016	2.90858	15.7687	6.43812	14.0654	0	10.4184	0	7.10654	0	8.42095	0	7.64182	0	6.6469	0
	0	0	0	0	6.0308	0	9.09878	0	23.7025	0	13.4092	4.95273	10.972	0	9.02325	0	8.60854	0	8.58721	0	6.85491	0	6.5977	0

## Sheet: Fig. 4
Lutein content (mg/g-DCW)
Time (days)	0	1	1.5	2	2.5	3	3.5	4	4.5	5	5.5	6	6.5	7	7.5	8	8.5	9	9.5	10	10.5	11	11.5	12
JSC4	1.63214		1.31539	1.17213	1.68026	1.42716	1.49284	1.50389	1.90339	1.88846	1.92347	2.01362	2.03618	2.11077	2.06027	1.89358	1.79738	1.99177	1.79748	1.78002	1.78944	1.92697	1.75805	1.83838
	1.63214		1.62363	1.27879	1.63158	1.38475	1.66148	1.69941	1.89784	2.03679	2.03944	1.94007	1.84367	2.12091	2.04949	1.99592	2.05032	1.97238	2.08532	2.00116	1.8591	1.94107	1.85246	1.86411
	1.63214		1.27495	1.39939	1.23511	1.34074	1.40738	1.78665	1.79437	1.97129	1.94532	2.00998	1.88278	2.00305	1.86725	1.95215	1.95653	1.98012	1.80854	1.89761	1.7694	1.82401	1.69236	1.78214
KOR1	1.72794		1.49005	1.5261	1.34758	1.57117	1.60975	1.83028	2.00128	2.56609	2.27364	2.50384	2.23884	2.53207	2.57135	2.40793	2.2663	2.37765	2.10652	2.23924	2.09183	2.23591	1.88816	2.0605
	1.72794		1.16163	1.48326	1.31695	1.31095	1.53364	1.85464	1.97393	2.33531	2.06584	2.60934	2.27611	2.59147	2.35676	3.10104	2.23528	2.61068	2.1233	2.36431	2.10862	2.28943	1.85548	2.19753
	1.72794		1.07679	1.45409	1.35626	1.5838	1.4182	1.73414	1.74651	2.35728	2.27541	2.45376	2.40987	2.7471	2.45567	2.43278	2.2449	2.51664	2.12368	2.37992	2.23303	2.21163	1.99506	2.19833
β-Carotene content (mg/g-DCW)
Time (days)	0	1	1.5	2	2.5	3	3.5	4	4.5	5	5.5	6	6.5	7	7.5	8	8.5	9	9.5	10	10.5	11	11.5	12
JSC4	1.08169		0.711031	0.802266	0.955622	0.970263	0.964774	0.863106	0.897856	0.904729	0.833095	0.864903	0.746552	0.742911	0.678505	0.650469	0.568393	0.588568	0.500356	0.539915	0.48903	0.468462	0.394993	0.405279
	1.08169		1.00217	0.806325	1.19755	0.93547	1.04782	0.940665	0.966062	0.953999	0.880565	0.835258	0.743878	0.793441	0.684927	0.675237	0.602677	0.764147	0.536315	0.52707	0.452095	0.458127	0.410775	0.417321
	1.08169		0.688741	0.983924	0.8355	0.956434	0.949905	0.998156	0.941037	0.987698	0.872903	0.895561	0.744465	0.816244	0.653509	0.65395	0.585055	0.581916	0.501901	0.518857	0.458776	0.448623	0.360379	0.390168
KOR1	1.22259		0.551189	0.92382	0.752843	0.901961	0.885057	1.05123	1.03565	1.23384	0.951912	1.05274	0.815214	0.936356	0.839625	0.807075	0.657403	0.657592	0.573929	0.582669	0.488636	0.505947	0.436987	0.477518
	1.22259		0.452862	0.873393	0.662208	0.73152	0.799221	1.05068	1.09667	1.32741	0.930539	1.14704	0.856832	1.03793	0.797783	1.15118	0.683415	0.601759	0.605603	0.627109	0.554696	0.567973	0.47392	0.525247
	1.22259		0.460517	1.01347	0.69797	0.926251	0.773238	1.06574	0.909466	1.23923	1.02774	1.08466	0.92954	1.02656	0.840289	0.955562	0.699396	0.770833	0.604717	0.659428	0.55957	0.579724	0.496374	0.529411
Chlorophyll a+b content (mg/g-DCW)
Time (days)	0	1	1.5	2	2.5	3	3.5	4	4.5	5	5.5	6	6.5	7	7.5	8	8.5	9	9.5	10	10.5	11	11.5	12
JSC4	20.9463		17.3687	19.846	23.9233	20.5058	22.9747	20.5341	16.2984	15.4524	13.0532	12.327	11.0723	11.203	9.75548	7.25642	7.51633	8.69936	7.29147	7.25903	6.59254	11.4247	6.22212	6.72351
	20.9463		24.8333	20.7151	24.7723	21.056	24.8097	19.1803	17.2814	16.9424	14.1217	12.7936	10.9587	11.8151	10.4414	9.75456	9.69012	10.2315	8.6411	8.6755	7.30957	7.25926	6.81458	6.88059
	20.9463		17.2804	25.4931	18.1054	20.5626	23.6394	20.9186	17.5009	17.3274	13.8284	13.6572	11.5791	11.5907	9.24131	8.55047	8.60363	8.9199	7.28834	7.74252	6.84542	6.7789	5.68546	6.55256
KOR1	29.3713		17.4061	20.6554	22.9528	24.6565	22.2776	23.5281	18.4605	20.7312	14.9731	16.458	12.4356	13.3803	11.0951	5.48532	9.6433	8.47038	7.29496	8.03596	6.92583	7.71802	5.87157	6.54995
	29.3713		16.1182	19.8415	22.1746	22.5868	23.582	21.9306	19.2231	20.9095	13.8035	18.3681	13.0165	15.5738	11.4195	10.8953	9.30431	9.78783	7.99103	9.2253	7.78251	8.03494	5.92526	7.06359
	29.3713		17.101	20.46	19.4102	23.2678	20.4734	21.3938	17.6455	18.9131	15.7952	15.5937	13.1396	15.3685	12.6373	6.70613	10.3721	11.4247	8.89771	9.53996	7.95959	7.71017	6.96856	7.3691

## Sheet: Fig. 5
Carbohydrate content (%)
Time (hours)	0	3	6	9	12	15	18	21	24
JSC4	28.8066	32.3913	36.9382	38.0028	40.3376	39.5819	43.1424	40.5659	42.3011
	29.4702	32.1951	36.3337	37.9734	41.5429	41.1019	42.187	40.0523	41.0615
	26.2272	28.959	32.9718	35.6711	38.6614	39.6286	40.86	38.2009	37.142
KOR1	3.17158	7.18294	12.0982	16.5562	18.5298	15.7533	11.8681	6.05127	3.15143
	0	5.7954	11.5811	16.8072	19.425	16.4447	12.5308	5.20305	3.03055
	3.17724	9.28214	13.5171	18.0046	20.7873	17.887	13.1027	6.0149	0
Lipid content (%)
Time (hours)	0	3	6	9	12	15	18	21	24
JSC4	6.57141	8.27328	8.31885	8.36866	9.70885	9.6197	9.29143	9.55575	9.77287
	8.54556	9.34956	9.92219	9.38875	9.75681	9.91405	9.9448	10.3922	10.3613
	6.56495	7.87575	7.38324	8.06958	8.38843	8.61799	8.73817	8.66104	8.54053
KOR1	11.6517	12.6951	12.4182	12.6906	12.8851	14.2145	15.4812	17.2582	17.4498
	9.88736	11.7502	11.2443	10.8619	11.8315	12.4042	13.84	15.1375	16.4616
	10.0813	9.93363	10.9848	10.8038	11.7617	12.4591	14.3863	16.091	16.901
Lutein content (mg/g-DCW)
Time (hours)	0	3	6	9	12	15	18	21	24
JSC4	1.6881	1.91129	1.90119	1.70542	1.69919	1.80077	1.74372	1.66446	1.53287
	1.88725	1.87454	1.9482	1.74967	1.86732	1.71836	1.73902	1.75397	1.6956
	1.66104	1.87357	1.94865	1.76585	1.77374	1.72484	1.73604	1.73225	1.71233
KOR1	2.01066	2.53405	2.54522	2.3519	2.1622	2.28805	2.19741	2.49908	2.5184
	2.08306	2.65559	2.52033	2.18054	2.32868	2.36131	2.54037	2.52514	2.31134
	2.0219	2.34088	2.4249	1.99957	2.11992	2.16652	2.49015	2.45742	2.38132
Pyruvate (nmol/g-DCW)
Time (hours)	0	3	6	9	12	15	18	21	24
JSC4	461.189	825.498	744.472	652.105	599.436	313.435	283.542	460.789	470.757
	514.828	917.762	852.937	556.583	644.849	479.459	591.911	449.582	433.015
	630.814	906.67	606.497	738.639	677.754	414.369	491.87	339.803	534.281
KOR1	905.678	922.543	1363.27	1626.81	1154.2	680.911	435.869	441.03	780.644
	750.957	992.202	1407.08	1855	1272.67	491.149	647.791	729.33	917.104
	708.377	822.36	903.317	1745.95	862.184	466.343	750.561	470.976	857.363
Phosphoenolpyruvate (nmol/g-DCW)
Time (hours)	0	3	6	9	12	15	18	21	24
JSC4	727.872	597.869	486.99	396.912	445.043	481.213	571.371	654.564	625.427
	655.621	693.138	475.913	344.505	396.485	437.15	629.659	686.438	658.666
	792.025	955.88	567.298	418.874	457.019	554.619	756.798	732.356	665.089
KOR1	937.676	1216.5	1552.84	1601.54	1282.53	682.093	875.401	672.693	741.243
	1385.94	2212.24	2167.11	1751.58	1562.94	706.326	692.96	770.629	721.19
	1124.62	1642.57	1876.71	1664.02	1230.34	759.052	712.728	777.607	920.658
Glycerol 3-phosphate (nmol/g-DCW)
Time (hours)	0	3	6	9	12	15	18	21	24
JSC4	1108.97	1651.29	1276.27	1663.22	1578.18	1479.46	1323.6	1407.97	1212.85
	1180.58	1665.44	1161.16	1001.01	1223.39	1304.02	1261.51	1347.92	1192.42
	1069.29	1902.92	1367.02	1214.85	1403.79	1109.56	1420.61	1246.16	1303.24
KOR1	1367.85	2394.6	2864.43	3518.25	4534.41	2439.22	2158.1	1532.65	793.35
	1435.17	2794.85	3566.45	4333.14	5876.01	2673.29	2254.18	1915.7	772.374
	954.921	2737.3	3055.33	4015.18	4585.76	2464.3	2168.82	1599.64	1083.68
3-Phosphoglycerate (nmol/g-DCW)
Time (hours)	0	3	6	9	12	15	18	21	24
JSC4	2107.95	3246.51	3710.26	2467.38	3085.15	1971.71	2138.73	2305.69	2151.51
	2175.11	3212.38	3073.04	2745.58	2730.32	2184.41	2567.6	2527.82	3058.78
	2330.7	3926.29	3020.1	2828.62	3256.23	2192.09	2535.56	2390.7	2238.9
KOR1	4016.55	6061.65	6623.27	8032.01	6801.3	3561.73	4082.26	3039.1	3536.08
	4680.6	10004	9616.3	7821.15	8088.34	3862.78	4297.33	3847.58	3975.52
	4098.83	7881.42	7616.25	8173.66	6346.33	3857.45	3934.97	3715.72	4153.5
Ribulose 5-phosphate (nmol/g-DCW)
Time (hours)	0	3	6	9	12	15	18	21	24
JSC4	132.328	125.924	90.722	107.964	99.2399	86.9503	94.9483	108.907	101.981
	132.552	117.437	95.5725	66.2561	58.6911	100.826	95.8821	112.489	114.112
	105.354	126.025	88.6212	73.6785	81.9642	106.082	132.789	116.797	101.533
KOR1	111.13	211.179	223.642	255.809	231.651	125.754	150.595	93.9702	87.4648
	144.659	225.013	288.274	237.187	296.914	130.831	164.288	123.745	118.739
	96.533	211.503	250.045	237.872	224.238	121.479	131.167	97.7335	100.813
Glucose 6-phosphate (nmol/g-DCW)
Time (hours)	0	3	6	9	12	15	18	21	24
JSC4	1219.74	1341.02	996.556	1035.73	717.821	1342.94	1484.35	1629.03	1704.21
	1307.55	1910.51	1199.57	766.426	707.18	1348.26	1863.71	1575.72	1871.04
	1484.76	1939.52	1281.75	683.539	807.842	1478.46	1714.29	1743.86	1696.16
KOR1	2545.13	3673.2	3046.5	2071.75	3578.7	3191.29	3960.89	2584.81	2988.82
	3147.61	5184.25	3611.52	2131.12	4062.09	3598.1	3495.84	3680.06	3119.52
	2761.86	4214.09	3306.56	2141.78	3663.97	3542.75	3512.99	3215.06	3291.61
Fructose 6-phosphate (nmol/g-DCW)
Time (hours)	0	3	6	9	12	15	18	21	24
JSC4	870.148	884.072	455.959	489.438	470.923	649.584	669.483	810.161	722.616
	753.306	924.107	687.125	403.769	438.772	681.499	954.097	826.765	873.786
	937.71	989.333	590.554	504.196	537.839	681.748	698.856	753.518	726.954
KOR1	1379.69	2012.97	1437.32	1175.97	1352.44	1379.87	1574.96	1327.55	1017.78
	1967.52	2317.32	1703.67	1486.63	2325.93	1768.87	1629.03	1597.74	1099.65
	1371.16	2388.74	1562.19	1242.11	1803.59	1899.12	1489	1226.55	1442.24
Sedoheputulose 7-phosphate (nmol/g-DCW)
Time (hours)	0	3	6	9	12	15	18	21	24
JSC4	259.966	1085.47	670.188	729.564	579.42	287.358	274.124	325.11	248.611
	259.62	1377.21	879.504	395.31	440.699	227.644	313.944	276.1	310.687
	272.433	1303.96	785.577	502.285	522.206	247.352	289.489	270.635	246.262
KOR1	677.35	3074.49	2688.76	1865.83	2903.18	739.969	900.794	566.339	591.003
	914.786	4564.55	3563.19	2162.23	3426.14	833.152	836.805	744.685	671.608
	727.362	3486.31	2788.66	1992.88	2859.95	775.143	824.454	697.861	702.291
1-Deoxy-D-xylulose 5-phosphate (nmol/g-DCW)
Time (hours)	0	3	6	9	12	15	18	21	24
JSC4	15.548	52.201	28.5079	26.236	40.1093	13.0794	16.5101	10.8628	10.6487
	9.46306	54.1054	23.4332	23.6772	29.8914	19.0303	9.9402	12.4661	10.601
	11.1423	48.013	28.5962	23.5214	30.1067	17.0257	15.4505	11.217	10.8045
KOR1	11.555	73.3648	63.7452	59.2804	64.2956	21.43	24.5221	16.7832	14.3647
	20.1178	101.666	83.2614	72.4878	78.9015	24.5217	37.506	25.6418	20.3841
	16.9732	63.5964	73.9289	68.6089	71.3824	19.7552	24.6855	23.8932	13.6715
2-C-Methyl-D-erythritol-2,4-cyclodiphosphate (nmol/g-DCW)
Time (hours)	0	3	6	9	12	15	18	21	24
JSC4	0	105.104	45.3313	67.1028	80.2973	0	0	0	0
	0	116.332	37.9631	30.9043	46.1927	0	0	0	0
	0	118.815	34.5234	55.9081	57.52	0	0	0	0
KOR1	0	140.932	111.163	126.729	104.644	0	65.9481	30.0738	0
	0	220.359	143.889	119.252	173.924	50.5534	59.1996	0	0
	0	228.359	144.728	115.917	146.978	33.6673	62.9541	23.3461	0
Erythrose 4-phosphate (nmol/g-DCW)
Time (hours)	0	3	6	9	12	15	18	21	24
JSC4	0	286.713	0	204.857	168.757	165.833	144.025	265.889	148.222
	0	404.506	333.189	111.679	127.022	128.762	124.048	188.103	123.775
	0	431.866	201.885	179.178	159.133	181.877	0	166.707	0
KOR1	0	864.86	720.576	459.709	727.189	254.9	406.425	320.836	532.041
	0	1259.45	949.941	645.051	868.29	427.956	443.074	334.569	479.414
	0	1007.23	730.552	587.959	732.049	318.997	483.326	0	678.604
Ribulose-1,5-bisphosphate (nmol/g-DCW)
Time (hours)	0	3	6	9	12	15	18	21	24
JSC4	0	0	0	0	0	0	0	0	0
	0	0	0	0	0	0	0	0	0
	0	0	0	0	0	0	0	0	0
KOR1	0	0	39.0084	107.044	43.9682	0	0	0	0
	0	117.052	165.889	95.1681	103.244	0	0	0	0
	0	0	49.1456	107.186	50.15	0	0	0	0
Acetyl-CoA (nmol/g-DCW)
Time (hours)	0	3	6	9	12	15	18	21	24
JSC4	0	17.9553	4.15688	1.29501	0	8.11626	7.01839	7.06133	6.88178
	0	12.244	4.27862	3.08762	0	8.91278	5.89887	9.89886	7.43385
	0	16.4975	3.71553	0	0	4.01869	6.47555	9.6254	9.13087
KOR1	0	32.0635	20.5906	25.6147	13.1203	10.9812	4.3232	16.0358	25.9369
	9.68596	33.9989	24.7105	28.6381	17.5393	22.1831	16.5784	29.0162	28.3403
	9.03371	18.7262	25.2834	23.7014	12.9532	18.1047	14.295	32.3579	21.9755
ADP-D-glucose (nmol/g-DCW)
Time (hours)	0	3	6	9	12	15	18	21	24
JSC4	20.9279	3.15472	17.4664	3.10603	75.5316	8.65132	30.9714	120.886	125.334
	14.6805	0	46.2498	2.81912	3.75648	99.4662	85.1573	109.262	113.623
	15.4458	3.78521	24.237	0	8.41559	71.2105	98.9006	81.2213	113.926
KOR1	17.793	4.76025	68.3653	143.568	90.9525	6.2403	33.7344	0	86.638
	12.748	105.726	168.338	122.651	156.328	18.9141	84.9192	2.92594	85.3793
	17.1886	41.7352	122.684	171.268	119.907	15.2118	38.0768	8.85144	73.5125

## Sheet: Fig. 6
3-Phosphoglycerate (nmol/g-DCW)
Time (min)	0	2.5	5	10
JSC4	12.022	531.998	609.672	632.481
	15.7319	513.928	586.683	612.884
	18.3944	613.598	706.734	740.866
KOR1	49.7563	1992.48	2152.57	2231.77
	45.8995	1801.94	2022.53	2132.06
	80.0503	1718.24	1886.81	1932.63
Fructose 6-phosphate (nmol/g-DCW)
Time (min)	0	2.5	5	10
JSC4	27.2003	397.507	694.981	727.613
	28.533	452.561	563.51	664.657
	25.8945	393.334	479.868	484.384
KOR1	99.99	1368.51	1680.75	1433.15
	86.07	1223.53	1397.32	1459.49
	56.1956	980.146	1324	1259.74
Glucose 6-phosphate (nmol/g-DCW)
Time (min)	0	2.5	5	10
JSC4	54.0143	1336.94	1786.52	1945.62
	57.5844	1329.85	1708.48	1874.13
	58.7334	1299.21	1668.14	1768.03
KOR1	217.911	3958.38	4870.55	4831.24
	204.212	4228.09	5082.47	5219.16
	168.469	3673.98	4531.06	4704.8
Glycerol 3-phosphate (nmol/g-DCW)
Time (min)	0	2.5	5	10
JSC4	61.3513	1700.67	1626.75	2040.39
	72.39	1714.33	1636.48	2018.18
	0	1206.37	1170.12	1492.36
KOR1	121.972	2651.09	3104.25	3834.6
	119.311	2105.05	2832.23	3915.33
	114.722	2158.37	2700.95	3421.32
Phosphoenolpyruvate (nmol/g-DCW)
Time (min)	0	2.5	5	10
JSC4	9.84972	263.062	311.79	325.073
	3.31532	277.915	294.057	307.79
	7.85709	271.751	318.016	345.455
KOR1	13.4737	453.345	509.202	516.022
	8.37042	412.479	491.412	495.775
	10.6387	481.69	505.355	567.633
Pyruvate (nmol/g-DCW)
Time (min)	0	2.5	5	10
JSC4	5.29931	174.539	281.882	322.411
	3.57043	123.023	173.707	188.656
	6.71317	213.404	257.201	244.287
KOR1	4.26755	370.951	406.685	489.397
	5.98349	218.359	282.829	263.904
	8.65097	312.659	395.666	396.831
Acetyl-CoA (nmol/g-DCW)
Time (min)	0	2.5	5	10
JSC4	4.52593	12.4126	13.5132	14.4885
	4.06938	12.4636	14.0354	14.3899
	5.30735	11.6571	14.7778	13.6365
KOR1	16.0753	25.5507	26.4204	31.779
	10.5245	15.889	17.8593	21.1015
	8.33785	17.7178	20.8422	26.4547
